# Supplementary material for: Multisensory Cues for Gait Rehabilitation with Smart Glasses: Methodology, Design, and Results of a Preliminary Pilot
Source: Sensors (Basel). 2023 Jan 12;23(2):874. doi: 10.3390/s23020874 (PMC9867182; doi:10.3390/s23020874)
Supplement: Supplementary file 1 [file sensors-23-00874-s001.zip]

Archive with 17 entries (17 files):
- D3.mp4
- A1.mp4
- A2.mp4
- A3.mp4
- A4.mp4
- A5.mp4
- A6.mp4
- B1.mp4
- B2.mp4
- B3.mp4
- B4.mp4
- B5.mp4
- B6.mp4
- C1.mp4
- C2.mp4
- D1.mp4
- D2.mp4
